# Supplementary material for: Green Synthesis of Titanium Dioxide Nanoparticles Using Ocimum sanctum Leaf Extract: In Vitro Characterization and Its Healing Efficacy in Diabetic Wounds
Source: Molecules. 2022 Nov 9;27(22):7712. doi: 10.3390/molecules27227712 (PMC9699599; doi:10.3390/molecules27227712)
Supplement: Supplementary file 1 [file molecules-27-07712-s001.zip]

Archive with 1 entries (1 files):
- molecules-1967051-supplementary.pdf
